# Supplementary material for: From Elderflower to Bioactive Extracts: Phytochemical Characterization and Anti-Inflammatory Activity
Source: Molecules. 2026 Feb 5;31(3):561. doi: 10.3390/molecules31030561 (PMC12899531; doi:10.3390/molecules31030561)
Supplement: Supplementary file 1 [file molecules-31-00561-s001.zip]

Archive with 1 entries (1 files):
- molecules-4039606-supplementary.pdf
